# Supplementary material for: Genome-wide association studies for phenological and agronomic traits in mungbean (Vigna radiata L. Wilczek)
Source: Front Plant Sci. 2023 Sep 22;14:1209288. doi: 10.3389/fpls.2023.1209288 (PMC10558178; doi:10.3389/fpls.2023.1209288)
Supplement: Supplementary file 2 [file DataSheet_2.zip]

Archive with 3 entries (3 files):
- Combined_ Phen Data.txt
- Delhi_Phen Data.txt
- Ludhiana_Phen Data.txt
