# Supplementary material for: Genome-wide association studies for phenological and agronomic traits in mungbean (Vigna radiata L. Wilczek)
Source: Front Plant Sci. 2023 Sep 22;14:1209288. doi: 10.3389/fpls.2023.1209288 (PMC10558178; doi:10.3389/fpls.2023.1209288)
Supplement: Supplementary file 2 [file DataSheet_2.zip › Combined_ Phen Data.txt]

Genotype	BLUP_100SW	BLUP_DF100	BLUP_DF50	BLUP_DM	BLUP_PH	BLUP_PL	BLUP_PN	BLUP_SPAD	BLUP_SPP	BLUP_YPP
BASANTI	4.595841737	40.76275659	37.59975725	58.2535791	31.72923272	7.812266267	21.90763017	33.26836239	11.09754214	5.365640385
BhutanLM1	4.89236076	40.60260372	37.48276145	57.8805232	43.2160344	8.175387324	33.96109395	30.82992095	11.19768079	8.472987966
BhutanLM2	5.019144307	41.08306232	37.95074465	58.99969091	34.52593507	7.683617664	24.27527484	33.07077026	10.52316194	7.009876539
BhutanLM95	4.96262861	41.56352092	37.83374885	57.69399525	33.3433848	7.754166898	49.2431641	31.00653962	11.81929619	13.73736638
ChinaMung	4.21360724	42.20413238	38.18473625	58.06705115	31.91309897	8.169162392	19.10950465	33.35115239	9.905325353	4.537641636
DMS8	4.86805901	39.80183939	35.84482024	57.5074673	35.79364444	8.428534576	26.85815994	33.84789239	12.03279936	6.440627398
EC3988891	4.663283802	41.40336805	38.88671106	57.5074673	42.73798217	8.949353921	26.42767909	32.41507347	11.69648464	6.572354472
EC520024	5.011985652	40.44245086	37.48276145	57.32093935	38.88259734	10.11964122	18.6790238	31.56399228	11.27136772	7.367421453
EC520029	5.129915073	36.27847633	33.27091262	54.89607599	43.24119505	8.534358427	17.8180621	36.57002756	10.72721806	5.525594689
EC520041	4.648024564	41.08306232	37.24876985	57.69399525	34.11562303	7.918090118	30.30200673	32.91181346	11.05408574	6.666445239
EC550851	4.843568875	40.44245086	35.14284543	57.69399525	36.57168897	7.94921478	27.50388121	36.64840209	10.78578973	6.32066167
GANGA1	4.562874247	38.36046359	34.44087063	54.70954804	37.34199176	8.420234666	21.47714932	32.19650787	10.56472893	4.770516284
GANGA8	4.643126537	41.08306232	36.89778244	56.7613555	39.07420532	7.57986879	46.22979816	31.62691268	10.8462508	10.92640472
HUM1	4.364880922	42.04397952	38.41872785	58.81316296	38.28648362	8.729406309	24.49051527	32.3742304	11.45652976	7.078092345
HUM16	4.884636948	39.00107506	36.89778244	58.44010705	36.46136922	8.445134396	36.75921947	33.61608039	11.65869647	9.505634134
HUM2	4.845452732	39.16122793	37.48276145	56.94788345	31.03828273	7.295596876	26.85815994	33.01447306	9.810854927	5.796105644
HUM6	5.307374361	38.52061646	37.13177405	57.1344114	37.61875884	8.235561671	37.40494075	35.74654303	11.61335066	9.195134603
IC28083	4.97996009	40.76275659	37.48276145	57.8805232	35.87299724	8.133887775	37.8354216	30.05500656	10.61574296	9.277464024
IC282094	5.28702871	41.24321519	37.95074465	57.32093935	34.13691281	8.459659238	36.9744599	32.02761627	11.79473388	10.27482615
IC325828	5.322821985	38.20031073	35.37683703	55.45565984	41.77994226	8.934829079	17.38758125	32.6855208	11.23924778	5.026913624
IC436637	4.668370215	40.28229799	38.30173205	59.74580271	35.45494346	7.567418925	32.88489183	32.68331307	10.51560431	9.265702678
IC436763	4.94529713	40.44245086	34.90885383	55.64218779	38.71808544	8.405709824	39.12686414	28.39920658	11.50565438	7.421523644
IC546476	4.745985105	43.00489672	39.58868586	59.37274681	35.06398576	9.306250046	29.87152588	31.91502187	11.94588657	8.592953694
IC546488	4.768402998	41.88382665	39.12070266	60.30538656	28.60544201	8.604907661	23.62955357	32.5166292	11.45086153	7.974306901
IPM02-14	4.865421611	41.24321519	37.36576565	58.06705115	30.24088386	8.050888676	27.71912164	31.15335388	10.1150497	9.543270441
IPM02-15	4.690599722	39.32138079	36.89778244	57.1344114	35.33881741	7.847540884	58.92898321	32.23735094	11.84574791	12.27190268
IPM02-17	4.910257398	41.56352092	38.30173205	59.37274681	42.12251411	7.569493903	21.2619089	29.92364643	11.15233498	6.076025676
IPM02-19	4.468493033	40.28229799	37.13177405	54.33649213	33.43628564	7.164873296	28.14960249	34.23534958	10.35689399	5.309185925
IPM02-3	5.148000096	38.84092219	35.61082864	55.82871574	36.98200101	8.372510184	35.89825777	28.45439991	10.32288464	10.43478046
IPM02-30	5.194719739	41.72367379	37.48276145	57.8805232	35.68332469	8.737706219	22.55335144	29.77352056	10.42302329	6.711138354
IPM205-4	4.848466902	40.92290945	37.48276145	58.44010705	34.66722176	7.986564374	34.60681523	28.8385455	9.599241171	9.531509095
IPM205-7	4.992958701	39.00107506	36.78078664	57.5074673	39.00452969	8.283286153	41.06402797	32.37864587	11.22980073	13.5985825
IPM288	4.245444416	40.92290945	38.18473625	57.1344114	36.76523238	8.052963654	45.79931731	30.37402402	11.33938643	14.25016106
IPM406-1	4.783850622	39.80183939	36.31280344	56.7613555	34.32658535	8.467959148	27.28864079	31.19971628	11.78528684	8.308329124
IPM409-4	5.030070675	39.16122793	36.78078664	56.57482755	39.37613305	9.165151578	24.49051527	33.68341626	11.43007804	7.249807995
IPM410-3	4.364880922	38.68076933	35.72782444	57.8805232	35.80138617	7.364071133	22.12287059	29.7657935	10.98228822	5.092777161
KM11-40	4.95829574	38.68076933	35.37683703	54.70954804	42.60830808	8.034288856	25.78195781	29.70397696	10.35311517	6.657036163
KM12-28	5.126712517	38.20031073	35.61082864	56.01524369	41.05608989	8.768830881	32.88489183	30.97563135	11.18634434	6.762888275
KM16-23	3.939129339	41.08306232	37.01477824	57.5074673	34.64593199	9.945343108	16.0961387	32.01326601	11.61901889	4.881072935
KM16-60	4.923256008	41.08306232	38.18473625	58.2535791	39.13807465	8.241786604	27.50388121	33.28602426	10.4683691	9.03047576
KM16-69	4.638982052	38.68076933	35.84482024	58.2535791	42.10703064	7.530069331	22.33811102	29.09574644	10.88026015	5.088072623
KM16-75	4.908561927	41.56352092	38.65271946	58.99969091	31.72536186	7.913940163	36.54397905	32.05410907	11.16745025	6.89226308
KM16-80	5.043634442	41.72367379	38.06774045	60.86497042	38.45293096	7.741717033	23.19907272	30.63122495	11.12966208	5.92312818
KM16-82	4.34849137	41.72367379	37.95074465	58.81316296	31.38859631	8.3434605	40.20306627	35.15597437	11.49620734	9.155146027
KM2241	4.832454121	40.12214512	37.24876985	58.99969091	41.15673247	8.387035027	33.96109395	35.66927237	11.55666841	11.64384681
KM7-134	5.067747806	39.96199226	37.01477824	58.2535791	40.76577477	7.918090118	36.54397905	27.99077591	10.72532866	9.618543054
LGG460	5.129538302	39.00107506	36.78078664	56.7613555	35.26527092	7.673242776	21.90763017	31.81125841	10.5798442	5.763173876
M1032	4.92664695	41.56352092	37.36576565	56.94788345	36.67426698	7.565343948	25.35147697	32.9206444	11.21090665	5.245674657
M1053	4.880115692	41.24321519	37.01477824	57.69399525	37.80068965	8.264611356	28.14960249	35.70238837	10.79334736	7.746136791
M1131	3.932159069	41.40336805	37.71675305	58.81316296	38.5574444	8.407784801	18.03330253	33.95055199	11.25625245	4.643493748
M1156	4.672137928	40.92290945	36.66379084	55.82871574	36.53104485	8.167087415	22.55335144	37.70811408	10.74233333	6.560593126
M1168	5.225803372	38.04015786	34.67486223	54.70954804	31.73310359	7.714742326	27.93436206	34.47047318	13.50842742	7.732023176
M1255	4.891042061	41.56352092	37.48276145	57.32093935	34.13304194	9.19627624	34.82205565	31.44256694	11.10132095	7.202762611
M1370	4.852799772	42.04397952	38.88671106	59.93233066	40.42320292	8.30196095	36.9744599	31.31562228	11.20334901	6.800524582
M1372	5.193589425	39.00107506	36.54679504	57.5074673	38.51099398	8.729406309	24.70575569	36.13068863	11.83252205	10.28188296
M1378	4.400862583	42.04397952	37.95074465	57.5074673	40.08450195	7.750016943	38.26590245	32.80363453	11.36016992	9.48916825
M1400	4.569279359	42.20413238	38.41872785	58.99969091	34.37303577	8.986703516	42.14023009	26.44757033	12.10648629	9.070464336
M1447	4.718104028	36.9190878	34.20687903	55.26913189	38.69679566	7.905640253	19.5399855	27.54260605	11.10698918	5.071606738
M145	4.792893134	40.76275659	37.71675305	58.2535791	35.43365369	7.806041334	34.17633438	33.30478999	10.87081311	7.000467462
M1477	5.039113187	36.27847633	33.03692102	54.52302009	43.05926424	8.51568363	24.49051527	34.19450652	11.11643622	6.0360371
M1485	5.259147633	39.00107506	37.13177405	57.8805232	32.42018271	8.142187685	33.5306131	28.22810724	10.89915424	6.363002516
M1493	5.009725024	42.36428525	39.58868586	61.05149837	37.16780268	8.295736018	24.70575569	31.05731748	10.80468381	5.664378571
M1503	4.981090404	39.00107506	36.78078664	56.01524369	32.21696213	7.808116312	18.46378338	30.54622722	11.01629757	6.624104394
M204	4.104343559	40.92290945	38.18473625	59.55927476	31.90535723	8.09653818	40.84878754	31.84878987	11.22602192	11.7826307
M289	3.689141573	41.72367379	38.41872785	57.8805232	32.85178453	7.936764915	35.2525365	29.4545031	11.84952673	8.795248843
M313	4.93399399	37.71985213	33.97288742	56.01524369	38.31164427	7.859990749	27.93436206	30.94251535	11.46408739	4.970459164
M422	4.689469408	38.84092219	35.37683703	56.57482755	36.11105564	8.250086513	37.62018117	29.18847123	10.44947501	12.20368688
M499	5.076601932	42.04397952	37.48276145	58.99969091	38.09100477	8.86012989	27.50388121	29.30106563	11.38473223	7.724966368
M678	4.635967882	41.72367379	38.88671106	59.55927476	32.19567235	7.617218385	18.03330253	33.0531084	11.21468546	10.22072396
M684	4.624287971	39.80183939	36.89778244	58.06705115	39.6625773	8.084088316	39.98782584	30.78355855	10.43247033	9.20219141
M700	5.155723908	42.20413238	36.89778244	59.55927476	37.13102944	9.808394595	41.70974924	34.88994251	11.08809509	9.780849627
M765	5.03289646	43.96581391	39.82267746	61.23802632	40.18901539	8.613207571	40.20306627	29.61566763	11.3337182	13.03168563
M837	4.769721698	42.20413238	39.00370686	61.23802632	35.23430397	8.461734215	33.10013225	32.8477892	11.22791132	8.91756684
M875	4.685890081	39.96199226	37.59975725	57.8805232	38.89808081	8.314410815	26.85815994	30.22610589	12.18395204	9.014009876
M880	4.721683355	42.36428525	38.88671106	55.45565984	34.00143242	8.374585162	27.50388121	30.10357669	12.06114049	6.337127555
M906	4.327580562	39.48153366	35.37683703	56.38829959	36.5620118	8.938979034	37.62018117	32.8809052	11.96478065	14.06668406
M958	4.703786718	43.16504958	39.58868586	58.99969091	35.40268674	9.026128088	36.75921947	31.88742521	11.17689729	8.115443051
M981	4.927777264	37.71985213	35.14284543	56.01524369	39.08001162	8.125587865	30.94772801	34.57644438	10.5137149	8.303624585
MH1442	4.901591657	40.12214512	37.01477824	57.69399525	38.33680491	7.36614611	38.91162372	30.70187242	9.706937458	7.851988904
MH215	4.977322691	41.56352092	34.67486223	58.06705115	39.84837898	8.82693025	39.98782584	30.26584509	10.98984585	8.442408467
MH318	4.747680576	37.07924066	34.44087063	54.33649213	41.19350572	7.74379201	20.4009472	30.18084736	11.64547061	7.66380737
MH565	4.735435508	40.44245086	37.95074465	57.1344114	40.22772408	8.331010635	30.51724716	31.76379214	10.32666346	9.68675886
MH810	4.560236848	37.55969926	33.73889582	54.89607599	34.87818409	8.681681827	25.35147697	32.18988467	11.10509977	6.60763851
MH934	4.619389944	38.36046359	34.79185803	58.2535791	34.41561532	8.179537279	19.5399855	31.46685201	10.40979743	6.017218947
MH96-1	4.973554978	41.40336805	38.18473625	58.44010705	41.06189619	8.073713428	28.58008334	32.64136613	10.92938478	5.535003766
ML1299	4.875217665	40.76275659	37.71675305	57.69399525	31.07118511	8.428534576	17.17234083	32.6027308	11.21090665	4.598800634
ML1451	4.91666251	43.16504958	39.35469426	59.55927476	33.00661926	8.144262662	51.18032793	35.4959653	12.14805328	10.52416669
ML1464	4.852988158	40.60260372	37.24876985	57.5074673	35.74332315	8.67130694	18.57140359	34.51021238	10.23219303	6.033684831
ML1628	4.843003718	40.76275659	35.61082864	58.81316296	39.52709691	8.241786604	20.61618762	30.12455016	11.70593168	6.398286553
ML2037	5.320749743	38.84092219	35.49383283	55.26913189	37.71746598	8.810330431	29.65628546	27.38585699	10.44380678	6.372411592
ML818	4.375618905	40.60260372	37.71675305	59.93233066	36.51556138	8.530208472	19.5399855	29.82429843	10.38334571	5.619685456
MUSKAN	4.80608013	41.08306232	37.95074465	57.5074673	35.89235158	9.227400903	20.83142805	37.62090862	11.75883512	7.094558229
NM1	4.891418832	39.64168652	35.84482024	57.5074673	43.41344869	9.009528268	34.17633438	35.07870371	11.55666841	8.938737263
OLRM4	5.233150413	38.84092219	35.61082864	56.20177164	33.88337093	9.798019707	38.6963833	31.54522654	12.22551903	10.84642756
PDM139	4.859204885	41.40336805	38.41872785	55.64218779	36.24653603	7.94921478	21.04666847	31.97131907	10.41546566	6.111309714
PLM167	4.987307131	40.76275659	37.24876985	58.62663501	40.22772408	8.733556264	35.68301735	28.96880177	10.39468216	9.853769972
PLM271	4.729407167	39.16122793	37.13177405	55.08260394	34.18723409	8.866354822	29.22580461	31.85430921	10.96150472	6.313604863
PrakashNepal	4.988249059	42.20413238	38.88671106	58.06705115	34.15046084	8.243861581	49.88888538	34.69676585	10.78201091	11.1334044
PS16	4.886897576	38.36046359	35.49383283	55.64218779	40.9999623	7.812266267	25.56671739	34.33028212	11.28270417	6.468854628
PUSA0971	4.827179323	38.36046359	37.01477824	57.8805232	42.34702447	8.165012437	22.98383229	32.43273533	11.96289124	5.913719103
PUSA1131	5.099208211	41.56352092	38.41872785	58.2535791	36.9587758	8.241786604	23.19907272	30.05611043	11.72293636	4.283596565
PUSA1132	5.054372425	41.72367379	37.01477824	58.62663501	33.59112038	8.443059418	24.92099612	32.40513867	10.47403732	9.192782333
PUSA1331	5.049474398	38.52061646	35.02584963	55.82871574	35.58461755	7.739642055	22.33811102	30.09584963	10.935053	5.996048524
PUSA1332	4.435337158	41.08306232	36.78078664	58.2535791	37.87423615	9.086302434	32.45441098	30.63232882	11.83630087	5.941946333
PUSA1333	4.959614439	41.24321519	39.23769846	59.55927476	36.33943687	8.536433404	21.04666847	34.03003039	11.97422769	8.505919734
PUSA1341	5.355601089	39.96199226	37.24876985	57.5074673	42.12638498	7.951289757	18.24854295	33.62159972	11.05030692	6.052502984
PUSA1342	4.902533586	38.84092219	35.61082864	56.94788345	38.069715	8.945203966	30.94772801	31.55405748	11.09754214	9.505634134
PUSA1441	5.225803372	39.80183939	37.24876985	57.1344114	31.90148636	9.100827277	31.59344928	31.44256694	11.53021669	8.976373569
PusaRatna	4.906112913	41.88382665	38.30173205	59.18621886	30.05121132	8.440984441	21.47714932	32.5066944	11.12021504	6.285377633
PusaVishal	5.437172079	40.60260372	36.19580764	56.7613555	35.34655915	8.316485792	24.70575569	34.20775292	10.20196249	5.793753375
PusaBaisakhi	5.007087625	39.80183939	37.01477824	58.44010705	36.52910942	9.61542169	20.4009472	32.9372024	11.0238552	5.005743201
RMG1028	4.979583319	41.72367379	38.18473625	56.7613555	42.87346256	8.019764014	32.88489183	33.67789692	11.7758398	6.868740388
RMG1087	4.943036502	39.48153366	36.66379084	56.38829959	43.3573211	8.063338541	25.56671739	33.40744959	10.75366978	6.09484383
RMG991	4.969975651	42.20413238	37.95074465	58.62663501	35.50913562	7.884890478	20.4009472	36.71021862	10.86136607	5.516185612
RMGP1	4.833019278	38.84092219	36.19580764	59.37274681	36.20202104	7.623443317	17.60282168	33.33128279	10.3814563	7.536784834
SATYA	5.181721128	38.36046359	35.96181604	55.45565984	37.23360745	7.812266267	27.28864079	31.78366174	10.4683691	8.684692192
TM96-2	4.876536365	42.04397952	38.76971526	58.06705115	33.46725259	7.781141605	33.74585353	31.46133268	10.54583484	7.510909873
TM96-25	5.004826997	41.72367379	38.18473625	57.5074673	36.37621012	8.582082909	26.42767909	31.79359654	11.35828051	10.80408672
TM9725	4.41009348	44.28611965	39.58868586	58.99969091	31.97890373	9.03235302	36.9744599	31.81788161	11.92321366	7.741432252
V04-04	4.693048736	37.23939353	34.44087063	56.38829959	36.27363211	8.582082909	21.90763017	33.89425479	10.83302494	4.89518655
V1109	4.653864519	41.72367379	38.18473625	56.94788345	34.97495579	7.872440614	16.74185998	30.83654415	12.2633072	5.367992654
V1138	4.985046503	39.80183939	35.61082864	55.26913189	38.26325841	8.393259959	45.79931731	28.8286107	11.27325713	9.216305025
V1153	5.122191261	39.64168652	37.01477824	57.5074673	39.22710462	7.550819105	28.79532376	33.98366799	9.629471708	5.953707679
V3518	4.970917579	41.08306232	37.48276145	58.44010705	34.87624865	9.04065293	44.29263434	34.43404558	11.2014596	10.26071254
V6183	4.808529143	40.28229799	36.78078664	58.2535791	35.0717275	8.70450658	25.99719824	33.61497652	11.60201421	9.075168875
YellowMung1	4.517284918	38.84092219	35.61082864	55.26913189	36.85039148	7.007175008	13.29801318	29.11892764	10.78390032	4.436494061
