# Supplementary material for: Genome-wide association studies for phenological and agronomic traits in mungbean (Vigna radiata L. Wilczek)
Source: Front Plant Sci. 2023 Sep 22;14:1209288. doi: 10.3389/fpls.2023.1209288 (PMC10558178; doi:10.3389/fpls.2023.1209288)
Supplement: Supplementary file 2 [file DataSheet_2.zip › Delhi_Phen Data.txt]

Genotype	BLUP_100SW	BLUP_DF100	BLUP_DF50	BLUP_DM	BLUP_PB	BLUP_PH	BLUP_PL	BLUP_PN	BLUP_SPAD	BLUP_SPP	BLUP_YPP
BASANTI	4.229299944	40.80855578	38.27545636	58.25738367	1.805583885	32.92031376	6.858805328	20.36010401	28.70370894	10.8972414	5.882442557
BhutanLM1	4.601066432	40.80855578	37.35309518	57.83773064	1.575999027	42.91918148	7.196400054	32.2529196	28.84518044	11.05433919	8.523342948
BhutanLM2	4.671995564	41.25370379	38.73663696	59.09668974	1.346414169	35.02007598	6.768780067	23.69009237	42.21423718	10.7401436	6.800663308
BhutanLM95	4.598620599	38.58281576	34.12483104	57.83773064	2.723923317	32.92031376	7.241412684	50.3299993	30.02410961	11.28998589	12.92348929
ChinaMung	3.999042317	40.80855578	36.430734	56.1591185	1.346414169	33.12862351	7.128881109	17.98154089	34.73982627	10.42594801	4.773264393
DMS8	4.587439652	39.47311177	35.04719222	56.99842457	2.035168743	36.8781989	7.173893739	17.98154089	40.79952218	11.36853478	6.617831743
EC3988891	4.375351064	40.80855578	38.27545636	57.4180776	1.575999027	44.37734968	8.074146343	28.44721861	33.30153269	11.13288809	6.674712674
EC520024	4.683176511	40.36340778	36.430734	56.99842457	1.346414169	42.79419563	9.78462629	18.93296614	31.01441011	11.05433919	7.162263516
EC520029	4.915879971	33.68618769	28.59066394	54.48050637	1.116829311	43.33580096	8.164171603	16.0786904	47.47226126	10.58304581	5.829624549
EC520041	4.65801938	40.36340778	35.04719222	58.25738367	1.805583885	34.54929596	6.903817958	27.49579336	34.24467602	10.7401436	6.235916917
EC550851	4.496594458	40.80855578	30.43538631	56.99842457	1.805583885	36.66988916	6.971336903	29.39864386	42.35570868	10.66159471	6.30498662
GANGA1	4.549005147	35.91192772	29.97420571	54.48050637	1.346414169	36.04495992	7.421463205	19.88439138	32.49986086	10.58304581	5.082046593
GANGA8	4.358929048	41.25370379	37.35309518	56.57877154	2.035168743	40.62777429	6.498704286	49.37857405	32.00471061	10.66159471	10.54261602
HUM1	4.153828552	40.80855578	36.89191459	58.6770367	1.575999027	39.37791583	7.894095822	23.21437975	32.05186777	11.05433919	6.865670087
HUM16	4.562282522	37.24737174	35.50837281	57.83773064	1.575999027	37.91974762	7.48898215	43.67002257	31.60387469	10.8972414	8.998705018
HUM2	4.63286225	33.68618769	30.8965669	52.80189424	1.575999027	32.52869144	6.183615875	19.40867876	39.5027001	10.42594801	6.085588741
HUM6	4.99344779	37.69251974	35.50837281	56.57877154	2.035168743	38.46135295	7.241412684	36.05862059	39.90353602	11.05433919	8.600538498
IC28083	4.609801546	39.91825977	36.430734	57.83773064	2.035168743	36.58656526	7.232410158	40.3400342	27.41160258	10.7401436	8.958075781
IC282094	4.88233713	39.47311177	35.96955341	56.1591185	2.264753601	35.06590413	7.502485939	39.38860895	31.43882461	10.9757903	9.697527891
IC325828	5.259694091	37.24737174	33.66365045	55.31981244	1.116829311	42.0859425	8.524272645	16.0786904	38.55955677	10.9757903	5.476150189
IC436637	4.653826525	37.24737174	35.04719222	59.09668974	2.264753601	36.66988916	6.588729547	22.73866713	39.2197571	10.8186925	9.108403957
IC436763	4.678284847	40.36340778	33.20246986	55.31981244	1.346414169	37.91974762	7.466475835	39.38860895	23.8229422	11.05433919	7.458856944
IC546476	4.860674045	43.03429581	41.50372051	59.9359958	1.805583885	35.0034112	8.456753699	27.49579336	33.13648261	11.21143699	8.507091253
IC546488	4.385134393	40.36340778	38.73663696	59.9359958	1.346414169	29.17073837	8.276703179	20.83581663	25.3791287	11.13288809	7.324780463
IPM02-14	4.523149207	38.58281576	31.81892808	57.4180776	1.575999027	30.35393772	7.083868479	27.02008074	31.17946019	10.34739911	8.389266466
IPM02-15	4.352639765	35.91192772	33.66365045	56.99842457	1.805583885	35.88664452	7.061362164	64.60137801	32.14618211	11.28998589	11.58272448
IPM02-17	4.567872995	38.13766775	36.430734	57.4180776	1.346414169	43.25247707	6.633742177	21.78724188	27.12394386	10.8972414	6.105903359
IPM02-19	4.213227333	38.13766775	36.430734	53.22154727	1.575999027	32.62868012	6.093590615	27.97150599	35.30571227	10.42594801	5.455835571
IPM02-3	4.788696698	37.69251974	34.12483104	55.31981244	1.346414169	37.08650864	7.804070562	28.44721861	22.43180578	10.26885022	9.957555006
IPM02-30	4.815950257	42.1439998	38.27545636	57.4180776	1.805583885	35.12839705	8.501766329	20.83581663	24.5302997	10.42594801	6.845355469
IPM205-4	4.58953608	35.91192772	32.74128926	55.31981244	2.035168743	33.3785952	6.971336903	25.11723024	30.04768819	10.11175242	8.9783904
IPM205-7	4.647886647	34.5764837	32.28010867	55.31981244	1.805583885	39.64871849	7.241412684	40.3400342	31.10872444	11.21143699	12.68377679
IPM288	3.932306039	39.91825977	38.27545636	56.1591185	1.805583885	37.39897326	6.903817958	38.43718371	28.11424436	10.7401436	13.37447382
IPM406-1	4.476678396	38.58281576	34.58601163	56.57877154	1.575999027	35.42003069	7.106374794	27.02008074	30.30705261	11.21143699	7.093193813
IPM409-4	4.660814617	37.24737174	35.96955341	55.31981244	1.575999027	41.87763276	8.68181685	22.73866713	31.74534619	10.7401436	6.540636193
IPM410-3	4.1119	36.35707573	29.97420571	57.4180776	1.575999027	36.58656526	6.431185341	22.73866713	26.65237219	10.7401436	5.329884937
KM11-40	4.695405672	36.80222373	34.12483104	54.9001594	1.575999027	41.87763276	6.948830588	26.06865549	27.01076666	10.50449691	6.845355469
KM12-28	4.864517495	36.80222373	34.12483104	54.06085334	1.805583885	42.8150266	7.624020041	35.58290796	27.02962953	10.8972414	6.768159919
KM16-23	3.765989453	40.36340778	34.58601163	56.57877154	1.116829311	34.83676341	9.402018933	13.70012728	32.59417519	11.05433919	5.126738753
KM16-60	4.58499382	40.36340778	36.430734	56.99842457	1.116829311	41.87763276	7.39895689	24.64151762	34.05604736	10.49664202	8.169868588
KM16-69	4.30581955	36.80222373	30.43538631	57.83773064	1.805583885	43.75242045	6.678754807	19.88439138	23.13916328	10.8972414	5.382702945
KM16-75	4.55075217	41.6988518	40.58135932	57.4180776	2.035168743	32.71200402	6.971336903	27.49579336	31.88681769	10.9757903	6.959117332
KM16-80	4.671995564	42.58914781	40.58135932	62.87356704	1.116829311	38.12805736	6.656248492	21.31152926	33.91457586	10.8972414	6.191224757
KM16-82	3.973186377	42.1439998	39.19781755	58.6770367	2.035168743	32.50369428	7.376450575	41.29145945	44.24199535	11.13288809	8.068295496
KM2241	4.566824781	37.69251974	36.430734	59.09668974	2.035168743	42.91918148	7.30893163	27.49579336	44.80788135	10.8972414	9.900674074
KM7-134	4.692261031	38.58281576	34.58601163	57.83773064	1.575999027	41.04439378	7.106374794	29.87435648	23.42210628	10.66159471	8.864628537
LGG460	4.768431232	36.80222373	33.20246986	56.57877154	1.575999027	33.96186248	6.16110956	18.45725351	26.62879361	10.66159471	5.845876244
M1032	4.605259287	39.91825977	34.58601163	56.57877154	1.575999027	38.96129634	6.746273752	22.73866713	35.91875544	10.8972414	5.431458029
M1053	4.543414674	41.25370379	36.430734	58.25738367	1.575999027	40.41946455	7.376450575	25.59294287	38.9368141	10.66159471	7.150074745
M1131	3.728603161	42.1439998	38.73663696	58.6770367	1.575999027	38.71132465	7.533994781	15.12726515	35.61223385	11.05433919	4.907340874
M1156	4.272975518	39.02796376	33.66365045	54.9001594	1.575999027	38.12805736	7.218906369	12.74870203	53.03680692	10.7401436	6.170910138
M1168	4.939988887	35.46677972	30.43538631	54.06085334	1.575999027	32.71200402	6.701261122	28.44721861	41.97845135	11.60418148	7.637625586
M1255	4.822239539	42.1439998	36.430734	55.73946547	1.575999027	35.02007598	8.771842111	33.20434485	29.97695244	10.8186925	6.646272209
M1370	4.541667651	42.58914781	40.58135932	59.51634277	2.494338459	41.58599911	7.277422788	38.91289633	27.45404403	10.9757903	7.637625586
M1372	4.789395508	37.24737174	34.58601163	57.4180776	1.575999027	38.54467685	7.804070562	15.12726515	46.5762751	11.28998589	8.856502689
M1378	4.042368486	42.58914781	39.65899814	57.4180776	1.805583885	41.16937963	6.903817958	39.38860895	34.52761902	10.8972414	8.628978963
M1400	4.291843366	40.80855578	36.89191459	55.73946547	1.575999027	35.27421387	8.051640028	45.09716044	17.05588878	11.44708368	8.819936376
M1447	4.361724285	35.91192772	30.8965669	54.9001594	0.887244453	39.4779045	6.836299013	17.98154089	23.02127036	10.8972414	5.557408663
M145	4.528390276	41.6988518	38.73663696	58.6770367	1.805583885	38.12805736	6.813792698	37.01004584	35.49434094	10.66159471	6.646272209
M1477	4.646139624	34.1313357	29.05184453	54.06085334	1.116829311	43.54411071	8.096652658	23.69009237	37.78146352	10.8972414	6.223728146
M1485	4.966893041	36.80222373	34.58601163	57.4180776	1.346414169	34.37848197	6.836299013	32.2529196	22.59685586	10.7401436	6.15059552
M1493	4.67548961	43.47944382	42.42608169	61.1949549	1.116829311	37.29481839	7.39895689	23.69009237	29.29317353	10.66159471	5.756491923
M1503	4.776118133	36.80222373	34.58601163	55.31981244	1.346414169	32.50369428	6.813792698	15.12726515	28.72728753	10.8186925	6.605642972
M204	3.873256663	37.24737174	35.04719222	58.6770367	2.035168743	33.96186248	7.263918999	43.19430994	24.3888282	10.8972414	11.22518719
M289	3.431609256	42.58914781	40.58135932	58.25738367	1.805583885	32.54535622	6.836299013	37.01004584	25.02544995	11.21143699	8.803684681
M313	4.538523009	34.5764837	28.59066394	55.31981244	1.805583885	38.79464854	6.903817958	28.92293123	25.94501469	11.05433919	5.557408663
M422	4.354037384	37.69251974	33.20246986	55.73946547	2.035168743	38.96129634	7.30893163	31.77720698	25.99217186	10.58304581	11.20080965
M499	4.729647322	42.1439998	36.89191459	58.6770367	2.035168743	40.62777429	8.344222124	29.39864386	26.08648619	10.8972414	7.605122197
M678	4.345651674	42.58914781	40.58135932	59.09668974	2.035168743	32.84948845	6.746273752	8.467288417	33.96173302	10.8186925	8.990579171
M684	4.268083854	39.91825977	38.27545636	57.83773064	2.264753601	38.54467685	7.263918999	41.29145945	26.22795769	10.58304581	9.161221965
M700	4.799528241	40.80855578	30.8965669	57.83773064	1.575999027	38.7529866	9.694601029	35.58290796	37.73430635	10.8972414	8.754929597
M765	4.673043778	45.26003584	42.42608169	61.61460794	2.494338459	41.77347788	7.826576877	36.53433321	26.77026511	10.8972414	11.75336727
M837	4.460955189	40.36340778	36.89191459	61.61460794	1.346414169	36.25326967	7.286425315	32.72863222	33.65521144	10.8972414	8.649293582
M875	4.410291523	36.80222373	34.12483104	57.83773064	2.035168743	39.16960608	7.421463205	27.49579336	28.96307336	11.21143699	8.94588701
M880	4.522100993	42.58914781	40.58135932	54.9001594	1.575999027	34.59095791	7.30893163	29.87435648	27.73698703	11.05433919	6.487818185
M906	4.00078934	39.47311177	34.12483104	56.1591185	2.264753601	37.71143788	8.209184233	32.72863222	33.82026152	10.8186925	12.92348929
M958	4.845300243	43.03429581	41.50372051	58.6770367	1.575999027	36.10745285	8.456753699	34.15577009	28.32645161	10.8972414	8.145491046
M981	4.596873576	35.46677972	34.12483104	55.31981244	1.805583885	37.87808567	7.038855849	35.58290796	38.11156369	10.66159471	8.259252909
MH1442	4.530836108	38.13766775	35.50837281	56.99842457	1.805583885	39.71954381	6.25113482	30.3500691	28.77444469	10.34739911	7.015998263
MH215	4.618886066	39.91825977	33.20246986	57.4180776	2.264753601	40.65693766	8.366728439	42.2428847	33.16006119	10.66159471	7.836708846
MH318	4.489955771	33.68618769	29.97420571	53.22154727	0.887244453	40.62777429	7.128881109	21.78724188	24.83682128	10.8972414	7.154137668
MH565	4.439292105	40.36340778	36.430734	56.57877154	1.575999027	41.47767805	7.804070562	30.82578173	31.26434309	10.58304581	8.74680375
MH810	4.268083854	36.35707573	30.8965669	54.48050637	1.575999027	34.58679172	8.231690548	27.97150599	32.64133236	10.7401436	6.569076659
MH934	4.356832621	36.35707573	28.59066394	57.83773064	1.116829311	34.08684833	7.286425315	17.50582827	30.75504569	10.58304581	5.683359297
MH96-1	5.055641808	40.80855578	36.89191459	59.09668974	1.575999027	44.16903994	7.218906369	28.92293123	33.63163286	10.7401436	5.496464808
ML1299	4.506377787	41.6988518	37.81427577	57.83773064	1.575999027	30.42059684	7.48898215	8.943001041	38.67744969	10.9757903	4.208518002
ML1451	4.572764659	43.03429581	41.04253991	59.09668974	2.264753601	34.37848197	7.128881109	52.70856242	44.28915251	11.36853478	9.612206493
ML1464	4.538523009	39.91825977	35.04719222	56.99842457	1.116829311	34.37848197	7.781564247	14.88940884	34.81056202	10.58304581	6.292797849
ML1628	4.526992658	40.80855578	34.12483104	59.09668974	1.116829311	38.39886003	7.173893739	18.93296614	27.68982986	11.36853478	6.707216064
ML2037	4.976326965	38.13766775	36.430734	54.9001594	1.575999027	37.08650864	8.321715809	18.93296614	26.08648619	10.7401436	6.536573269
ML818	4.100369649	40.80855578	38.73663696	60.35564884	1.575999027	35.96163603	7.579007411	16.55440302	33.32511127	10.66159471	4.988599348
MUSKAN	4.496943863	41.25370379	38.73663696	56.99842457	1.116829311	35.62834044	8.704323165	19.88439138	44.14768101	11.21143699	6.321238314
NM1	4.525944444	39.02796376	35.50837281	57.4180776	2.494338459	45.55221664	8.479260014	30.3500691	38.2294566	10.8972414	8.454273245
OLRM4	4.866264518	37.69251974	34.12483104	55.73946547	1.805583885	34.37848197	9.582069454	29.39864386	36.3903271	11.44708368	10.42479123
PDM139	4.539571223	41.6988518	39.19781755	51.96258817	1.116829311	35.42003069	6.881311643	18.45725351	31.34451027	10.58304581	5.740240228
PLM167	4.686321152	40.80855578	36.89191459	58.25738367	1.805583885	40.2111548	7.556501096	36.53433321	26.48732211	10.58304581	9.465941241
PLM271	4.459557571	38.58281576	36.89191459	54.06085334	1.805583885	33.96186248	8.411741069	28.92293123	33.56089711	10.7401436	6.398433864
PrakashNepal	4.709032451	42.58914781	40.58135932	57.4180776	2.264753601	33.96186248	7.173893739	47.47572356	37.26273469	10.58304581	10.63200034
PS16	4.811058592	37.24737174	35.50837281	55.31981244	1.575999027	41.04439378	6.633742177	23.21437975	33.37226844	10.7401436	6.804726232
PUSA0971	4.539571223	36.35707573	34.58601163	58.25738367	1.346414169	43.64826558	7.128881109	22.73866713	32.61775377	11.13288809	6.329364162
PUSA1131	4.715671138	39.47311177	35.96955341	56.99842457	1.116829311	37.59061822	6.993843218	20.83581663	25.26123578	10.8972414	4.73669808
PUSA1132	4.691911626	41.25370379	34.58601163	58.25738367	2.035168743	34.79510146	7.5925112	22.2629545	34.50404044	10.66159471	8.336448459
PUSA1331	4.693309244	34.1313357	27.20712216	54.9001594	1.116829311	35.83665018	6.836299013	22.2629545	27.78414419	10.7401436	6.020581962
PUSA1332	4.113297619	37.24737174	28.59066394	56.57877154	1.575999027	40.62777429	8.569285275	26.54436812	28.42076594	11.05433919	5.955575183
PUSA1333	4.655922953	38.58281576	36.89191459	59.09668974	1.346414169	36.794875	7.556501096	17.03011564	41.50687968	11.13288809	7.308528768
PUSA1341	4.936145437	39.91825977	37.81427577	57.4180776	1.116829311	43.4691192	6.971336903	16.55440302	35.2585551	10.8972414	6.365930475
PUSA1342	4.588487866	38.13766775	34.12483104	55.73946547	1.575999027	41.46101327	8.479260014	29.87435648	30.30705261	10.7401436	9.096215186
PUSA1441	4.887578198	38.13766775	35.04719222	56.57877154	1.346414169	32.85365465	7.849083192	25.59294287	30.61357419	10.8972414	8.360826001
PusaRatna	4.549703956	39.47311177	35.96955341	58.25738367	1.116829311	30.21228709	7.961614767	21.78724188	33.82026152	10.8186925	6.122155054
PusaVishal	5.223705418	38.13766775	30.8965669	54.9001594	1.575999027	37.91974762	7.376450575	24.64151762	50.65537001	10.42594801	5.927134718
PusaBaisakhi	4.628669394	39.02796376	36.430734	59.09668974	1.346414169	36.37825551	8.68181685	18.45725351	43.39316635	10.8186925	5.338010784
RMG1028	4.867662137	41.25370379	38.27545636	56.57877154	1.805583885	43.9607302	7.106374794	33.20434485	35.6829696	11.21143699	6.743782377
RMG1087	4.957109713	39.47311177	37.81427577	55.73946547	1.346414169	43.75242045	7.151387424	23.69009237	40.09216468	10.8972414	5.931197641
RMG991	4.612247379	42.58914781	39.65899814	59.09668974	1.116829311	36.62822721	6.813792698	18.45725351	44.10052385	10.66159471	5.711799763
RMGP1	4.51196826	35.91192772	30.8965669	57.4180776	2.035168743	38.96129634	6.11609693	16.55440302	35.4000266	10.66159471	7.450731097
SATYA	4.840757983	36.35707573	34.58601163	54.48050637	1.575999027	37.91974762	6.971336903	25.59294287	32.82996102	10.66159471	7.869212236
TM96-2	4.578704538	42.58914781	40.58135932	58.6770367	1.805583885	34.37848197	6.386172711	30.82578173	35.4000266	10.66159471	7.146011821
TM96-25	5.022797776	41.25370379	38.27545636	56.99842457	2.035168743	37.8530885	7.601513726	27.02008074	27.64267269	10.7401436	9.311550141
TM9725	4.216721378	45.26003584	41.9649011	56.99842457	2.035168743	32.92447996	8.029133713	33.68005747	32.00471061	11.13288809	7.779827915
V04-04	4.266336831	36.35707573	32.74128926	56.1591185	1.116829311	35.42003069	7.624020041	18.45725351	35.65939102	10.66159471	5.313633242
V1109	4.403303432	42.1439998	39.65899814	56.1591185	1.116829311	34.79510146	6.971336903	15.12726515	30.11842394	11.36853478	5.71992561
V1138	4.65417593	39.91825977	34.12483104	54.48050637	1.805583885	42.37757614	7.511488465	49.85428667	25.11976428	11.05433919	8.494902482
V1153	4.849143693	35.46677972	34.58601163	56.99842457	1.805583885	39.16960608	6.498704286	25.59294287	37.40420619	10.11175242	6.187161833
V3518	4.680381274	41.25370379	37.81427577	58.25738367	2.035168743	34.04935258	8.321715809	42.2428847	37.92293502	10.77156316	9.563451409
V6183	4.445581387	39.47311177	34.58601163	56.57877154	1.116829311	36.66988916	7.601513726	25.11723024	35.87159827	10.8972414	8.068295496
YellowMung1	4.163961285	38.13766775	35.96955341	54.9001594	1.116829311	34.58679172	5.891033779	10.37013891	25.2376572	10.7401436	4.992662272
