# Supplementary material for: Genome-wide association studies for phenological and agronomic traits in mungbean (Vigna radiata L. Wilczek)
Source: Front Plant Sci. 2023 Sep 22;14:1209288. doi: 10.3389/fpls.2023.1209288 (PMC10558178; doi:10.3389/fpls.2023.1209288)
Supplement: Supplementary file 2 [file DataSheet_2.zip › Ludhiana_Phen Data.txt]

Genotype	BLUP_100SW	BLUP_DF100	BLUP_DF50	BLUP_DM	BLUP_PB	BLUP_PH	BLUP_PL	BLUP_PN	BLUP_SPAD	BLUP_SPP	BLUP_YPP
BASANTI	5.083720886	41.0949829	38.02596162	58.30682053	1.521660176	34.44446036	9.00848462	23.81886438	38.86305496	11.23694276	5.210650591
BhutanLM1	5.153240076	40.70677046	38.49696799	58.0307331	1.528981121	38.20364611	9.167326691	35.42838905	30.08652998	11.0665857	8.237424531
BhutanLM2	5.21730678	41.48319533	38.96797435	58.85899541	1.521660176	35.44513753	8.94177095	25.31686757	26.93105763	10.4975206	7.344278123
BhutanLM95	5.205038688	44.97710727	43.20703167	57.75464566	1.54362301	35.33135171	8.82899308	47.7869153	29.73374426	11.71539239	13.44744525
ChinaMung	4.89697326	44.58889483	42.26501893	59.41117028	1.528981121	34.49231421	9.18638774	20.82285802	34.13964603	10.03719406	4.854294196
DMS8	5.140971984	39.93034559	34.25791067	58.0307331	1.536302066	35.66739207	9.369056121	34.30488666	30.86657843	11.94374335	6.455642555
EC3988891	5.075542158	42.64783264	43.20703167	57.75464566	1.528981121	37.56878504	9.450065577	25.31686757	32.01117213	11.84225404	6.645097854
EC520024	5.20776493	40.70677046	39.43898072	57.75464566	1.528981121	35.8545538	9.742334988	19.32485484	30.89009748	11.20794581	7.628461071
EC520029	5.202312445	36.43643365	30.48985972	55.8220336	1.514339231	38.11112867	9.100613021	20.07385643	34.98633178	11.25144124	5.576028668
EC520041	4.954224357	42.25962021	39.90998709	57.47855822	1.536302066	35.33985906	9.073609869	32.80688348	32.99113249	11.51603838	7.31270224
EC550851	5.158692561	40.31855802	36.14193614	58.30682053	1.54362301	36.14805741	9.073609869	26.44036995	39.51766848	11.18257349	6.572924406
GANGA1	4.935140658	39.54213315	33.7869043	55.54594616	1.528981121	36.73081096	9.275339299	23.44436359	31.90141657	10.93972405	4.958043526
GANGA8	5.06736343	41.48319533	36.14193614	57.20247079	1.536302066	36.51281008	8.957655157	43.29290576	30.29036174	11.29856128	10.70034342
HUM1	4.946045629	44.20068239	42.7360253	58.85899541	1.521660176	36.39902426	9.34522981	26.06586916	32.90489598	11.56315842	7.402919049
HUM16	5.162781925	39.93034559	38.02596162	58.85899541	1.521660176	35.76841687	9.270574037	31.3088803	37.68710253	12.31345443	9.689915156
HUM2	5.10689395	43.42425752	45.09105714	59.96334516	1.528981121	34.16478119	8.85123097	33.18138427	28.98505454	9.855963143	5.810592371
HUM6	5.300457183	38.37749584	38.96797435	57.75464566	1.528981121	36.2660969	9.197506685	38.42439541	38.35347557	11.86400175	9.53654658
IC28083	5.213217416	41.87140777	39.43898072	58.0307331	1.54362301	35.78543157	9.122850911	35.80288984	28.52643309	10.67512691	9.297472037
IC282094	5.329082731	43.42425752	41.79401256	58.30682053	1.536302066	35.21969272	9.27692772	35.05388825	32.18364515	12.39319604	10.38909542
IC325828	5.20776493	37.9892834	33.7869043	56.09812104	1.514339231	37.62727307	9.280104561	19.32485484	28.60091008	11.32755822	5.012173612
IC436637	4.970581813	43.03604508	44.14904441	59.96334516	1.550943955	35.53446471	8.916356219	41.04590098	28.0442926	10.30179121	9.108016738
IC436763	5.161418804	40.70677046	32.3738852	56.37420847	1.528981121	37.00836328	9.248336147	38.79889621	25.62967027	11.6573985	7.402919049
IC546476	4.946045629	44.58889483	42.7360253	58.85899541	1.536302066	35.74502165	9.588258179	32.05788189	30.37267841	12.13947275	8.485520756
IC546488	5.14778759	44.20068239	43.67803804	60.23943259	1.528981121	33.68517927	9.114908808	26.44036995	38.95713115	11.37105364	8.611824289
IPM02-14	5.164145047	44.20068239	43.67803804	58.58290797	1.528981121	34.28175727	9.111731966	28.68737473	29.29472201	10.62075763	10.43871467
IPM02-15	5.104167707	41.87140777	39.90998709	57.47855822	1.54362301	35.67058233	8.96400884	53.40442724	32.34043881	11.76613705	12.125769
IPM02-17	5.179139382	45.3653197	42.7360253	60.51552003	1.528981121	37.51774093	8.902060433	21.57185961	28.29908229	11.3420567	6.324828182
IPM02-19	4.997844241	42.25962021	38.02596162	55.8220336	1.521660176	35.45683513	8.782928879	28.68737473	36.80905805	10.90347787	5.576028668
IPM02-3	5.265016028	39.15392071	34.25791067	56.65029591	1.521660176	36.26716032	9.103789863	41.79490257	26.98201557	11.20069658	10.40713879
IPM02-30	5.288189091	42.25962021	37.55495525	58.30682053	1.521660176	36.05341313	9.137146698	24.56786598	29.92189664	11.03033951	6.721782141
IPM205-4	5.125977649	45.75353214	43.20703167	60.51552003	1.536302066	35.94175414	9.102201442	42.16940337	22.01557647	10.17492956	9.762088603
IPM205-7	5.20776493	42.25962021	40.85199983	59.13508285	1.536302066	36.72443044	9.234040361	41.42040178	33.70454363	10.76574237	13.44744525
IPM288	4.946045629	42.25962021	40.38099346	58.0307331	1.54362301	36.06830099	9.176857215	51.15742247	29.07521089	12.06335576	13.93010518
IPM406-1	5.123251406	40.70677046	36.61294251	57.20247079	1.528981121	35.23351717	9.423062425	27.93837314	30.18452602	11.83138018	9.509481538
IPM409-4	5.229574872	40.31855802	37.08394888	57.75464566	1.536302066	36.35967777	9.400824535	26.44036995	37.80861761	12.23733745	8.093077637
IPM410-3	4.962403085	39.93034559	38.96797435	58.30682053	1.528981121	35.74608507	8.816285714	22.3208612	28.13052911	11.37830288	5.3008674
KM11-40	5.164145047	39.54213315	33.31589793	55.26985873	1.536302066	38.1355873	9.146677222	26.06586916	27.61311004	10.71499771	6.618032811
KM12-28	5.220033023	38.37749584	34.25791067	57.75464566	1.521660176	37.04345611	9.470715046	30.9343795	32.11308801	11.40729983	6.9067266
KM16-23	4.789286672	42.25962021	39.43898072	58.30682053	1.514339231	35.55785993	9.743923408	18.95035404	31.17232606	11.8748756	5.120433782
KM16-60	5.181865624	42.25962021	42.26501893	59.13508285	1.521660176	36.22887724	9.146677222	30.18537791	34.47675239	10.95422253	9.698936836
KM16-69	5.085084008	39.54213315	38.96797435	58.58290797	1.521660176	37.38162331	8.855996232	24.94236677	28.67146723	10.82011164	5.233204794
KM16-75	5.184591867	42.25962021	39.90998709	59.96334516	1.54362301	34.49550446	9.046606717	43.66740655	31.90533641	11.18982272	6.942813323
KM16-80	5.235027358	41.87140777	37.55495525	59.13508285	1.514339231	36.80950395	9.025957248	25.31686757	25.16712898	11.29856128	5.936895903
KM16-82	5.004659847	42.25962021	38.49696799	58.85899541	1.536302066	34.36364052	9.23245194	39.17339701	32.65010628	11.45804449	10.05078239
KM2241	5.123251406	42.25962021	38.49696799	58.85899541	1.521660176	37.07216842	9.289635086	39.17339701	34.00245158	12.11772504	12.78886254
KM7-134	5.244569207	41.0949829	39.43898072	58.58290797	1.528981121	37.3358963	9.002130937	41.79490257	24.51251546	11.0665857	10.05529323
LGG460	5.259563542	40.31855802	39.90998709	57.20247079	1.536302066	36.12147194	9.148265643	25.31686757	35.4135945	10.78749008	6.013580191
M1032	5.176413139	43.81246996	40.85199983	57.47855822	1.536302066	35.61953822	8.859173074	27.93837314	31.63094751	11.45441987	5.481301018
M1053	5.166871289	41.87140777	37.55495525	57.47855822	1.528981121	35.8662514	9.172091953	30.55987871	39.00024941	11.19707196	8.368238904
M1131	4.798828522	41.48319533	38.02596162	58.85899541	1.521660176	36.71804993	9.226098257	21.19735881	35.54294926	11.17894887	4.908424281
M1156	5.121888285	43.03604508	38.96797435	56.92638335	1.521660176	35.753529	9.153030905	30.9343795	34.40227541	10.91797634	7.181887867
M1168	5.262289785	39.15392071	34.25791067	55.8220336	1.528981121	34.49975814	8.989423572	27.93837314	32.09740864	14.23087758	7.799873008
M1255	5.066000309	41.87140777	39.43898072	58.58290797	1.54362301	35.22926349	9.392882432	36.17739064	31.32128004	11.42542292	7.885578977
M1370	5.14778759	42.64783264	40.85199983	59.96334516	1.54362301	37.0094267	9.235628782	35.42838905	32.96761344	11.25869047	6.013580191
M1372	5.29773094	39.93034559	37.55495525	57.75464566	1.521660176	36.73506463	9.376998225	32.80688348	34.17100476	11.74076472	11.33637192
M1378	5.015564818	42.64783264	38.02596162	57.75464566	1.536302066	36.92967029	8.944947792	37.30089303	32.37179754	11.74076472	10.06882575
M1400	5.040101003	44.58889483	42.7360253	61.0676949	1.521660176	35.29625888	9.486599254	39.5478978	24.32436307	11.90387255	9.053886652
M1447	5.120525163	36.04822122	31.90287883	56.09812104	1.507018287	36.59894701	9.087905656	21.57185961	23.25424636	11.25506585	5.007662771
M145	5.109620192	40.31855802	38.02596162	58.0307331	1.528981121	35.1505705	9.019603565	32.05788189	33.34783806	11.34568131	7.497646698
M1477	5.241842964	36.04822122	29.07684062	55.54594616	1.507018287	37.95799635	9.110143546	25.69136836	34.60610716	11.27318895	6.117329521
M1485	5.275920998	40.31855802	39.90998709	58.30682053	1.521660176	34.45190429	9.268985616	34.67938746	26.04125362	11.21881967	6.825531471
M1493	5.209128052	42.64783264	41.79401256	60.51552003	1.521660176	36.31607759	9.18797616	26.06586916	30.52163238	11.21881967	5.923363382
M1503	5.149150712	40.31855802	38.49696799	56.92638335	1.521660176	34.8187838	9.021191986	21.94636041	29.17712677	11.26231509	6.821020631
M204	4.86698459	44.58889483	43.67803804	59.96334516	1.550943955	34.27537675	9.083140393	38.79889621	37.40879379	11.48341681	11.58446814
M289	4.738851182	41.87140777	38.96797435	57.75464566	1.536302066	35.15695101	9.111731966	33.93038587	28.37747912	11.95461721	8.544161682
M313	5.20776493	39.15392071	33.31589793	56.92638335	1.528981121	36.56172735	9.029134089	27.56387234	32.89705629	11.57765689	4.813696632
M422	5.102804585	39.15392071	34.25791067	57.47855822	1.54362301	35.31008333	9.184799319	42.16940337	26.62922984	10.71862233	12.41897363
M499	5.236390479	43.03604508	38.96797435	59.13508285	1.550943955	35.97259329	9.286458244	26.44036995	26.95065684	11.78788476	7.82242721
M678	5.06736343	41.87140777	40.85199983	59.68725772	1.528981121	34.71882243	8.898883591	26.44036995	33.72806268	11.64290003	11.07023233
M684	5.089173372	39.54213315	35.19992341	58.30682053	1.54362301	37.36779887	9.073609869	38.79889621	32.09740864	10.68600076	8.92758312
M700	5.266379149	44.58889483	42.7360253	60.51552003	1.528981121	35.92367602	9.535840296	46.28891212	37.11480568	11.21881967	10.48833391
M765	5.226848629	44.97710727	42.7360253	60.51552003	1.54362301	36.83289917	9.280104561	42.91840496	27.49943464	11.69002006	13.39331516
M837	5.119162042	44.97710727	45.09105714	60.51552003	1.521660176	35.51957685	9.354760335	33.55588507	33.25376186	11.48704143	8.950137322
M875	5.078268401	42.64783264	42.26501893	58.0307331	1.536302066	36.78823558	9.194329843	26.81487075	27.84438068	12.59617467	8.805790428
M880	5.060547823	43.42425752	40.85199983	56.37420847	1.521660176	35.26648315	9.280104561	26.06586916	28.42843706	12.72303632	6.401512469
M906	4.978760542	39.15392071	33.31589793	56.92638335	1.54362301	35.87688559	9.394470852	41.42040178	33.23416266	13.08187354	14.07896291
M958	4.921509444	44.97710727	42.7360253	59.13508285	1.528981121	35.64931395	9.373821383	38.79889621	34.27292064	11.38917674	7.971284945
M981	5.180502503	38.37749584	32.3738852	56.92638335	1.536302066	37.2178568	9.184799319	27.56387234	35.6879834	10.66062843	8.205848648
MH1442	5.18731811	41.87140777	38.49696799	58.30682053	1.536302066	36.33947281	8.881410963	45.53991053	29.690626	9.837840051	8.720084459
MH215	5.20776493	43.81246996	31.43187246	58.58290797	1.54362301	36.93073371	9.253101409	38.04989462	24.4968361	11.57403228	8.941115641
MH318	5.091899615	38.37749584	33.7869043	55.8220336	1.521660176	37.67725376	8.860761494	20.07385643	31.11352844	12.2880821	8.205848648
MH565	5.102804585	40.70677046	41.3230062	57.75464566	1.536302066	36.92967029	9.072021449	30.55987871	31.39183718	10.48302213	10.31692198
MH810	5.042827246	37.21285853	30.01885336	55.8220336	1.528981121	35.74927533	9.189564581	23.81886438	31.76030228	11.61390308	6.830042312
MH934	5.051005974	39.15392071	36.61294251	58.58290797	1.528981121	35.62272848	9.138735118	21.94636041	30.76074271	10.64250534	6.681184577
MH96-1	5.034648517	42.64783264	41.79401256	58.0307331	1.536302066	36.70103523	9.081551973	28.68737473	32.54035072	11.27681356	5.963960946
ML1299	5.17777626	40.31855802	38.96797435	57.75464566	1.528981121	34.72094927	9.257866671	24.56786598	28.20892594	11.27318895	5.59858287
ML1451	5.181865624	44.97710727	42.26501893	59.68725772	1.550943955	34.77412021	9.167326691	49.28491849	33.81821903	12.16484508	10.96197216
ML1464	5.149150712	41.48319533	39.90998709	58.0307331	1.521660176	36.27779451	9.340464548	22.3208612	38.19668192	10.30179121	6.036134393
ML1628	5.146424469	41.0949829	34.25791067	58.58290797	1.514339231	37.33057921	9.226098257	22.695362	28.54211246	11.31668437	6.275208937
ML2037	5.316814639	38.76570827	31.43187246	56.09812104	1.521660176	36.6712595	9.256278251	38.42439541	20.14973194	10.34528663	6.415044991
ML818	4.974671178	40.70677046	38.02596162	59.41117028	1.521660176	36.29799947	9.303930872	22.695362	22.79170507	10.41052976	6.690206258
MUSKAN	5.131430134	41.48319533	38.96797435	58.0307331	1.514339231	36.0406521	9.440535053	22.3208612	41.48150904	11.78063553	8.038947552
NM1	5.181865624	39.93034559	33.7869043	57.75464566	1.528981121	37.6400341	9.353171914	37.30089303	37.37351521	12.11772504	9.207255228
OLRM4	5.296367819	39.15392071	34.25791067	56.92638335	1.536302066	35.25584896	9.56760871	45.91441133	26.35484094	12.13222351	10.67778921
PDM139	5.153240076	41.87140777	40.38099346	58.58290797	1.514339231	36.2884287	9.105378283	23.81886438	32.06213007	10.6533792	6.798466429
PLM167	5.188681231	41.0949829	38.02596162	58.85899541	1.536302066	37.25294963	9.467538205	35.05388825	25.43759804	10.61350839	9.83877289
PLM271	5.090536493	39.15392071	37.55495525	56.37420847	1.536302066	35.52914762	9.267397196	29.81087711	29.8043014	11.33843208	6.455642555
PrakashNepal	5.180502503	43.03604508	40.85199983	58.58290797	1.550943955	35.50894266	9.227686678	51.15742247	36.82081757	11.35655517	10.99805889
PS16	5.06736343	38.37749584	32.3738852	56.37420847	1.536302066	37.46456999	9.087905656	27.93837314	38.7532994	11.95461721	6.30227398
PUSA0971	5.130067013	39.15392071	39.43898072	57.75464566	1.528981121	37.54007273	9.183210898	23.81886438	32.6422666	12.35332524	5.765483966
PUSA1131	5.258200421	44.20068239	43.67803804	59.13508285	1.521660176	36.12572561	9.289635086	25.69136836	30.31780063	12.43669146	4.407720992
PUSA1132	5.235027358	43.03604508	39.43898072	58.85899541	1.550943955	34.98893083	9.23245194	27.56387234	30.97633399	10.58451145	9.825240369
PUSA1331	5.230937993	41.48319533	38.96797435	56.92638335	1.521660176	35.81839755	8.960831999	23.06986279	28.36179975	11.28768742	6.266187256
PUSA1332	5.012838576	44.97710727	44.62005077	59.41117028	1.528981121	35.85349038	9.380175066	37.30089303	29.7376641	12.29170672	6.234611373
PUSA1333	5.180502503	44.20068239	46.03306988	59.68725772	1.514339231	35.98854458	9.316638238	24.94236677	30.92537605	12.37507295	9.649317592
PUSA1341	5.35770828	39.93034559	37.08394888	57.75464566	1.521660176	37.46456999	9.07519829	20.44835722	34.66882462	11.1463273	5.991025989
PUSA1342	5.165508168	38.76570827	34.25791067	58.0307331	1.521660176	35.74821191	9.303930872	32.05788189	31.44279512	11.5994046	9.581654985
PUSA1441	5.282736605	41.0949829	39.90998709	57.75464566	1.528981121	34.55611934	9.645441324	36.55189144	30.79210144	12.06698038	9.383178005
PusaRatna	5.183228746	44.97710727	43.20703167	59.68725772	1.521660176	34.21369846	9.100613021	21.94636041	31.90533641	11.4616691	6.70824962
PusaVishal	5.304546547	43.03604508	39.90998709	58.30682053	1.521660176	35.15588759	9.211802471	25.31686757	23.95197814	10.60625916	5.982004308
PusaBaisakhi	5.225485508	40.31855802	37.55495525	58.0307331	1.521660176	36.19910151	9.745511829	22.695362	25.47679646	11.27681356	5.124944623
RMG1028	5.112346435	43.03604508	40.38099346	57.20247079	1.521660176	37.74956625	9.079963552	32.80688348	34.51595081	11.81325709	7.136779462
RMG1087	5.051005974	39.15392071	34.72891704	57.20247079	1.521660176	38.06859191	9.09743618	27.56387234	29.89053791	10.57726221	6.554881045
RMG991	5.205038688	43.03604508	38.02596162	58.30682053	1.507018287	35.57487463	9.079963552	22.695362	38.28683827	11.32755822	5.688799679
RMGP1	5.145061348	40.70677046	39.90998709	60.51552003	1.528981121	35.36006402	9.126027753	19.32485484	33.52031108	10.40690514	7.632971912
SATYA	5.269105392	39.15392071	35.19992341	56.65029591	1.521660176	36.192721	8.968774102	29.06187552	30.16100697	10.57363759	9.369645484
TM96-2	5.150513833	42.64783264	40.38099346	57.75464566	1.536302066	35.0272139	9.151442484	36.17739064	26.88009969	10.72224695	7.9216657
TM96-25	5.070089673	43.03604508	40.38099346	58.0307331	1.54362301	35.73864114	9.335699286	26.44036995	34.50811112	12.09960195	11.83256437
TM9725	4.954224357	45.75353214	42.26501893	60.23943259	1.536302066	34.58057797	9.529486613	39.5478978	30.96849431	12.27720825	7.660036954
V04-04	5.139608862	36.43643365	30.96086609	56.92638335	1.514339231	36.30331656	9.327757183	25.31686757	35.30383894	11.27318895	4.940000164
V1109	5.057821581	42.25962021	38.96797435	57.75464566	1.514339231	35.74927533	9.014838303	18.95035404	29.05169185	12.3859468	5.39559505
V1138	5.199586202	39.54213315	34.25791067	56.37420847	1.536302066	35.62060164	9.222921416	42.16940337	26.0765322	11.21157043	9.694425996
V1153	5.222759265	43.03604508	39.43898072	58.0307331	1.536302066	36.96901679	8.935417268	31.68338109	34.17100476	10.23292346	6.00004767
V3518	5.179139382	41.48319533	38.02596162	58.58290797	1.536302066	35.88539294	9.432592949	45.53991053	35.33911751	11.72626625	10.51088812
V6183	5.153240076	41.0949829	38.49696799	59.41117028	1.521660176	35.32390777	9.429416108	27.18937154	34.13572619	12.20471588	9.897413816
YellowMung1	5.052369095	38.76570827	32.3738852	56.09812104	1.514339231	36.83289917	8.733687838	16.70334927	27.00945446	10.99771795	4.416742673
